# Supplementary material for: Soy Isoflavones Induce Feminization of Japanese Eel (Anguilla japonica)
Source: Int J Mol Sci. 2022 Dec 26;24(1):396. doi: 10.3390/ijms24010396 (PMC9820629; doi:10.3390/ijms24010396)
Supplement: Supplementary file 1 [file ijms-24-00396-s001.zip]

Archive with 1 entries (1 files):
- ijms-2033778-supplementary.pdf
